# Supplementary material for: Modeling miRNA-mRNA interactions: fitting chemical kinetics equations to microarray data
Source: BMC Syst Biol. 2014 Feb 18;8:19. doi: 10.1186/1752-0509-8-19 (PMC3937077; doi:10.1186/1752-0509-8-19)
Supplement: Additional file 1 — Codes-minimal net clustering. [file 1752-0509-8-19-S1.zip]

Archive with 10 entries (9 files):
- codes-minimal net clustering/
- codes-minimal net clustering/blob.m
- codes-minimal net clustering/clustering_function.asv
- codes-minimal net clustering/clustering_function.m
- codes-minimal net clustering/diam.m
- codes-minimal net clustering/haus.m
- codes-minimal net clustering/indic.m
- codes-minimal net clustering/minNet.m
- codes-minimal net clustering/nodes.m
- codes-minimal net clustering/readme.txt
