# Supplementary material for: Modeling miRNA-mRNA interactions: fitting chemical kinetics equations to microarray data
Source: BMC Syst Biol. 2014 Feb 18;8:19. doi: 10.1186/1752-0509-8-19 (PMC3937077; doi:10.1186/1752-0509-8-19)
Supplement: Additional file 1 — Codes-minimal net clustering. [file 1752-0509-8-19-S1.zip › codes-minimal net clustering/blob.m]

function    [blb, rad , siz ] = blob (A, Ker, N , DIST )

% DIST = absim distance matrix or any other distance defined on "all" nodes [1 2 ... N]; 
% A = vector of distinct integers  between 1 and N, with arbitrary length <=N
% A = subset of "all" nodes
% Ker is typically a subset of A  constituting a minimal net for A for a given  "level"
% Ker= vector of distinct integers  belonging to A , with arbitrary length <= length(A)
%RESULTS
% blb{n} = list of nodes in the nth "blob" centered at Ker(n)= nth point in
% minimal net
% "prototype" or "center"     of blb{n} is Ker(n)
% rad(n) = radius of nth blob
% siz(n) = number of points in the nth blob including the center Ker(n)

KK = nodes(indic(A,N) - indic(Ker,N));
% KK = remaining nodes in A to be placed in blobs centered at arbitrary
% points of the minimal net Ker
% indic(set, N)  is the indicator function (vector of length N) of the subset A of "all" nodes  
kk= length(KK);
jj=length(A);
v=zeros(N,N);
for i=1:kk
    g=KK(i);
    w= DIST(g,Ker);
    [a,b] = min(w);
    k=Ker(b);
    v(k,g) =1;
end
LKer= length(Ker);
for n= 1: LKer
    k= Ker(n);
    v(k,k) = 1;
end

iblob= v(Ker, [1:N]);

rad=[0];
blb={};
for n=1:LKer
        X = nodes(iblob(n,:));
        blb{n} = [Ker(n), X];
        % blb{n} = list of nodes in the nth blob centered at Ker(n)
        % Ker(n) is placed as the initial point of blb{n}
        k= Ker(n); 
        %"prototype" ="center"     of blb{n} is Ker(n)
        rad(n) = max(DIST(k,blb{n})); 
        % radius of nth blob
end
siz= sum(iblob')'; 
% siz(n) = number of points in the nth blob including the center Ker(n)
