# Supplementary material for: Modeling miRNA-mRNA interactions: fitting chemical kinetics equations to microarray data
Source: BMC Syst Biol. 2014 Feb 18;8:19. doi: 10.1186/1752-0509-8-19 (PMC3937077; doi:10.1186/1752-0509-8-19)
Supplement: Additional file 1 — Codes-minimal net clustering. [file 1752-0509-8-19-S1.zip › codes-minimal net clustering/clustering_function.asv]

%% clustering_function
%% input
% data0 = N * p data matrix, 
% choose_method = 'minimal_net', do minimal net clustering; other two
% choices: 'hierarchical' and 'kmeans'
%%%
% epsilon = the maximum radius of a cluster for minimal net clustering. It
% is useless for hierarchical or kmeans
% %%%
% n_cluster = number of cluster for kmeans or hierarchical clustering. It
% is useless for minimal net clustering
%%%%%
%% output
% clusters = N * 1 vector, let clusters(i,1)=k, then it means the i-th row 


function [clusters,n_cluster]=clustering_function(data0,choose_method,epsilon,n_cluster);


  corrDist = pdist(data0, 'euclidean'); 
  Dist_mat = squareform(corrDist,'tomatrix');

std_data0=std(data0);
norm_std=norm(std_data0);
 %Dist_mat = squareform(corrDist,'tomatrix');
 %n_cluster=16;
%% hierarchical method
if strcmp(choose_method,'hierarchical')
    corrDist = squareform(Dist_mat,'tovector');
   
  % ids=1:174;
   % I select 'euclidean'
clusterTree = linkage(corrDist, 'average');
%The function cluster calculates the clusters based on either a cutoff 
%distance or a maximum number of clusters. In this case, the 'maxclust'
%option is used to identify 16 distinct clusters.

clusters = cluster(clusterTree, 'maxclust', n_cluster);
%[evaluate_mat]=evaluate_clustering_quality(clusters,data0,n_cluster);
  %  axis tight


%% kmeans algo
elseif strcmp(choose_method,'kmeans')
    
    clusters = kmeans(data0,n_cluster);

%[evaluate_mat]=evaluate_clustering_quality(clusters,data0,n_cluster);
%%


elseif strcmp(choose_method,'minimal_net');
    
    N=size(data0,1);
A=1:N;
[K,radius]= minNet (A,N,Dist_mat,epsilon);
[blb, rad , siz ] = blob (A, K, N , Dist_mat );
len_blb=length(blb);
clusters=[];
for i=1:len_blb
    blbs=blb{i};
    clusters(blbs,1)=i*ones(length(blbs),1);
end
c=0;dist_LH=[];mean_v=[];std_v=[];
for i=1:len_blb
    blbs=blb{i};
 end


n_cluster=len_blb;


end
