# Supplementary material for: Modeling miRNA-mRNA interactions: fitting chemical kinetics equations to microarray data
Source: BMC Syst Biol. 2014 Feb 18;8:19. doi: 10.1186/1752-0509-8-19 (PMC3937077; doi:10.1186/1752-0509-8-19)
Supplement: Additional file 1 — Codes-minimal net clustering. [file 1752-0509-8-19-S1.zip › codes-minimal net clustering/diam.m]

%%% diameter of a group

function y = diam(G,DIST)
    z= nodes(G);
    B= DIST(z,z);
    y = max(max(B));
