# Supplementary material for: Modeling miRNA-mRNA interactions: fitting chemical kinetics equations to microarray data
Source: BMC Syst Biol. 2014 Feb 18;8:19. doi: 10.1186/1752-0509-8-19 (PMC3937077; doi:10.1186/1752-0509-8-19)
Supplement: Additional file 1 — Codes-minimal net clustering. [file 1752-0509-8-19-S1.zip › codes-minimal net clustering/haus.m]

%%    COMPUTATION OF HAUSDORFF DISTANCE BETWEEN GROUPS
      %%   Hausdorff distance of G to H for two NON EMPTY groups G and H

function y= haus(G,H,DIST)
   g= nodes(G);
   h= nodes(H);
   A =DIST(h,g);
   a = max(min(A)); 
   b=max(min(A'));
   y = max(a,b);
