# Supplementary material for: Modeling miRNA-mRNA interactions: fitting chemical kinetics equations to microarray data
Source: BMC Syst Biol. 2014 Feb 18;8:19. doi: 10.1186/1752-0509-8-19 (PMC3937077; doi:10.1186/1752-0509-8-19)
Supplement: Additional file 1 — Codes-minimal net clustering. [file 1752-0509-8-19-S1.zip › codes-minimal net clustering/indic.m]

function Y = indic(YY, N)

%computes the indicator function of the set of integers defined by the
%elements of the vector YY, these elements are supposed to be integers >= N

Y=zeros(1,N);
    for j=1:length(YY)
        a=YY(j);
        Y(a)=1;
    end    
