# Supplementary material for: Modeling miRNA-mRNA interactions: fitting chemical kinetics equations to microarray data
Source: BMC Syst Biol. 2014 Feb 18;8:19. doi: 10.1186/1752-0509-8-19 (PMC3937077; doi:10.1186/1752-0509-8-19)
Supplement: Additional file 1 — Codes-minimal net clustering. [file 1752-0509-8-19-S1.zip › codes-minimal net clustering/minNet.m]

% CLUSTERING : MINIMAL NETS

%   each subgroup G of nodes in {1 2 3 ... N}  is represented by 
%   G= line vector of dim N, such that 
%   for k= 1:N 
 %     G(k) = 1 when  k is in the group 
  %    G(k) = 0 when  k is not in the group


%   when the subgroup G is empty, then 
 %   vector G = empty = zeros(1,N)

%   cardinal of group G = sum(G)


%    p = number of time points in interpolated data
 %  here p =7

%    data = (p,N) matrix of interpolated synthetic data
%    take p=7 ; column k represents the 7 days (0 1 2 3 4 5 6) evolution of node k, obtained by %    interpolation of C0 C1 C3 C6

 %%%%%%%%
  %%%%%%%%%

%%%%%%            Distance of two vectors of size (p,1)
%%%%%%            
% we focus  on following distance which is small iff ( (sim =small) or  ant =small)

%    absim(v,w) = sqrt(2*(1 - |correlation(v,w)| ));


%%%%
%%%    

%%     PREPARATION RESULTS  BEFORE LAUNCHING MINIMAL NET  ALGO

%      data = (p,N) matrix of interpolated synthetic data

%%%    COMPUTE  MATRIX OF DISTANCES


%%%%
%%%             ATTENTION IN THE FOLLOWING TEXT
%%%%   DIST will be the  matrix : absim,


%%       when G is any  NOT EMPTY GROUP OF NODES,   
%%      we define its characteristics by the following family of functions

%%% contents of a group

%function z =nodes(G)
    
 %   N= length(G);
  %  u=0;
   % for i=1:N
    %    if G(i) == 1
     %       u= u+1;
      %      x(u) = i;
       % else
        %end
    %end
    %z= sort(x);
    
%%% diameter of a group

%function y = diam(G,DIST)
%    z= nodes(G);
 %   B= DIST(z,z);
  %  y = max(max(B));
    

 
%%    LOGICAL OR :  
%%    define the union of any two groups G,H by the vector X = G|H

%%    COMPUTATION OF HAUSDORFF DISTANCE BETWEEN GROUPS
      %%   Hausdorff distance of G to H for two NON EMPTY groups G and H

%function y= haus(G,H,DIST)
 %  g= nodes(G);
  % h= nodes(H);
   %A =DIST(h,g);
   %a = max(min(A)); 
   %b=max(min(A'));
   %y = max(a,b);
    


%   initiation of clustering by minimal nets

%%%   fix a diameter threshold = "level"
%%%% fix a set A of nodes = a vector of distinct integers between 0 and N


function       [K,radius]= minNet (A,N,DIST,level)
% algo generating minimal net
% A = vector of distinct integers <= N   = list of nodes
% matrix DIST can be any distance matrix of size NxN
% K= list of nodes = (subset of list A) constituting 
% a minimal net at given "level"
% result K = minimal net =subset of A; 
% K verifies following property : 
% all nodes in A are within distance  <  level     from some point in K;
    


M=DIST(A,A);
NN= length (A);
     
         stop=0;
         v= max(M);
         [a,b] = max(v);
         [a,d]= max(M(:,b));
         net{1} = [A(d) A(b)];
         rad(1) = a;
         if (rad(1) < level ) 
             stop = 1;
             J=0;
         else
             stop =0;
         end
         
   for j=1:NN
       if stop ==1
           
           %do nothing
       else
           NET =net{j}; 
           A = nodes(indic(A,N) - indic(NET,N));
           if length(A)==0;
               J=j;
               break;
           end
           M =DIST(NET,A);
           mm = min(M);
           [a,b] = max(mm);
           rad(j+1) =a;
           net{j+1}= [NET,A(b)];
           if rad(j+1) < level
               stop =1;
               J=j;
           else
           end
       end
   end
   
   if J>0
   K= net{J}; 
   card(K) = J+1 ;
   radius = rad(J); 
   else
       K=net{1};
       radius = rad(1);
   end
   
% K has cardinal 
  
