# Supplementary material for: Modeling miRNA-mRNA interactions: fitting chemical kinetics equations to microarray data
Source: BMC Syst Biol. 2014 Feb 18;8:19. doi: 10.1186/1752-0509-8-19 (PMC3937077; doi:10.1186/1752-0509-8-19)
Supplement: Additional file 1 — Codes-minimal net clustering. [file 1752-0509-8-19-S1.zip › codes-minimal net clustering/nodes.m]

%%% contents of a group

function z =nodes(G)
    z=[];
    N= length(G);
    u=0;
    for i=1:N
        if G(i) == 1
            u= u+1;
            x(u) = i;
        else
            
        end
    end
    if u>0
        z= sort(x);
    end
    
