# Supplementary material for: Modeling miRNA-mRNA interactions: fitting chemical kinetics equations to microarray data
Source: BMC Syst Biol. 2014 Feb 18;8:19. doi: 10.1186/1752-0509-8-19 (PMC3937077; doi:10.1186/1752-0509-8-19)
Supplement: Additional file 1 — Codes-minimal net clustering. [file 1752-0509-8-19-S1.zip › codes-minimal net clustering/readme.txt]

clustering_function.m is the main function.

%% input
% data0 = N * p data matrix, 
% choose_method = 'minimal_net', do minimal net clustering; other two
% choices: 'hierarchical' and 'kmeans'
%%%
% epsilon = the maximum radius of a cluster for minimal net clustering. It
% is useless for hierarchical or kmeans
% %%%
% n_cluster = number of cluster for kmeans or hierarchical clustering. It
% is useless for minimal net clustering
%%%%%
%% output
% clusters = N * 1 vector, let clusters(i,1)=k, then it means the i-th row 
% of data0 is assigned to be in cluster k.
%%%
% n_cluster= number of clusters obtained by the algorithm.


[clusters,n_cluster]=clustering_function(data0,choose_method,epsilon,n_cluster);
