# Supplementary material for: Modeling miRNA-mRNA interactions: fitting chemical kinetics equations to microarray data
Source: BMC Syst Biol. 2014 Feb 18;8:19. doi: 10.1186/1752-0509-8-19 (PMC3937077; doi:10.1186/1752-0509-8-19)
Supplement: Additional file 2 — Codes-parameter algorithm. [file 1752-0509-8-19-S2.zip]

Archive with 7 entries (6 files):
- codes-parameter algorithm/compute_error1set.m
- codes-parameter algorithm/compute_ft1set.m
- codes-parameter algorithm/fix_u.m
- codes-parameter algorithm/linear_prog1set.m
- codes-parameter algorithm/readme.txt
- codes-parameter algorithm/regress_search1set.m
- codes-parameter algorithm/
