# Supplementary material for: Modeling miRNA-mRNA interactions: fitting chemical kinetics equations to microarray data
Source: BMC Syst Biol. 2014 Feb 18;8:19. doi: 10.1186/1752-0509-8-19 (PMC3937077; doi:10.1186/1752-0509-8-19)
Supplement: Additional file 2 — Codes-parameter algorithm. [file 1752-0509-8-19-S2.zip › codes-parameter algorithm/compute_error1set.m]

% compute the error for two models in ES and KO respectively

function [err]=compute_error1set(y1,y0,r,p)

y=[y0(1),y1+y0(1)];

if min(y)/(max(y)-min(y))<.2 % if the value of the minimum is much less than the oscilation
    yy1=(max(y)-min(y))*.2;
    [ix]=find(y<yy1);
    Y1=y;
    Y1(ix)=repmat(yy1,1,length(ix));
   
   err_1=(abs(r(1:p-1,1)')./(Y1(2:p)));
else
    err_1=(abs(r(1:p-1,1)')./(y(2:p)));
end
%err_1b=max(abs(r(1:p-1,1))/(max(y1)-min(y1)));
err1=max(err_1);%([5,9,18]));%,err_1b);

%err_2b=max(abs(r(p:2*p-2,1))/(max(y2)-min(y2)));
%err2=min(err_2);%,err_2b);
%err1=max(err_1,err_2);
%err2=max(err_1b,err_2b);
err=max(err1);%,err_2);
 
end

  
