# Supplementary material for: Modeling miRNA-mRNA interactions: fitting chemical kinetics equations to microarray data
Source: BMC Syst Biol. 2014 Feb 18;8:19. doi: 10.1186/1752-0509-8-19 (PMC3937077; doi:10.1186/1752-0509-8-19)
Supplement: Additional file 2 — Codes-parameter algorithm. [file 1752-0509-8-19-S2.zip › codes-parameter algorithm/compute_ft1set.m]

function [ft1,int_ft1,int_rt1,uv,Sv,select]=compute_ft1set(type1,type2,rd1,ru1,rm1,uv,Sv);
%% 

p=size(ru1,2);
select=1:size(uv,1);
 
if type1=='1' % 1 repressor
    
        ft1=1./(1+uv(:,1)*ru1).^repmat(Sv,1,p);
       
       
       
        [select]=find(max(ft1')<.85 & max(ft1')>0.05 );
        
    elseif type1=='2' % 1 activator
        
        ft1=1-1./(1+uv(:,1)*ru1).^repmat(Sv,1,p);
        [select]=find(max(ft1')>.05 & max(ft1')<.85 );
    elseif type1=='3' % 2 activator
        ft1=(1-1./(1+uv(:,1)*ru1(1,:)).^repmat(Sv(:,1),1,p).*1./(1+uv(:,2)*ru1(2,:)).^repmat(Sv(:,2),1,p));
          [select]=find(max(ft1')>.05 & max(ft1')<.85);
      
   elseif type1=='4' % 2 repressor
       
        ft1=(1./(1+uv(:,1)*ru1(1,:)).^repmat(Sv(:,1),1,p)).*(1./(1+uv(:,2)*ru1(2,:)).^repmat(Sv(:,2),1,p));
       % ft2=(1./(1+uv(:,1)*ru2(1,:)).^repmat(Sv(:,1),1,p)).*(1./(1+uv(:,2)*ru2(2,:)).^repmat(Sv(:,2),1,p));
        [select]=find(max(ft1')>.05 & max(ft1')<.85);
elseif type1=='B' % 3 repressers
    %size(uv)
      ft1=(1./(1+uv(:,1)*ru1(1,:)).^repmat(Sv(:,1),1,p)).*(1./(1+uv(:,2)*ru1(2,:)).^repmat(Sv(:,2),1,p)).*(1./(1+uv(:,3)*ru1(3,:)).^repmat(Sv(:,3),1,p));
       % ft2=(1./(1+uv(:,1)*ru2(1,:)).^repmat(Sv(:,1),1,p)).*(1./(1+uv(:,2)*ru2(2,:)).^repmat(Sv(:,2),1,p)).*(1./(1+uv(:,2)*ru2(3,:)).^repmat(Sv(:,3),1,p));
        [select]=find(max(ft1')>.05 & max(ft1')<.85);


elseif type1 =='5' % 1 repressive 1 active
    ft1=(1./(1+uv(:,1)*ru1(1,:)).^repmat(Sv(:,1),1,p)).*(1-1./(1+uv(:,2)*ru1(2,:)).^repmat(Sv(:,2),1,p));
    %ft2=(1./(1+uv(:,1)*ru2(1,:)).^repmat(Sv(:,1),1,p)).*(1-1./(1+uv(:,2)*ru2(2,:)).^repmat(Sv(:,2),1,p));
   %ft2=(1-1./(1+uv(:,2)*ru2(2,:)).^repmat(Sv(:,2),1,p));
    [select]=find(max(ft1')>.05 & max(ft1')<.85 );
elseif type1=='6' % GCNF repressor and oct4 activator
    ft1=(1./(1+uv(:,1)*ru1(1,:)).^repmat(Sv(:,1),1,p)).*(1-1./(1+uv(:,2)*ru1(2,:)).^repmat(Sv(:,2),1,p));
    %ft2=(1-1./(1+uv(:,2)*ru2(2,:)).^repmat(Sv(:,2),1,p));
    [select]=find(max(ft1')>.05 & max(ft1')<.85 );
elseif type1=='7' % GCNF repressor and oct4/sox2 activator and nanog activator
    ft1=(1./(1+uv(:,1)*ru1(1,:)).^repmat(Sv(:,1),1,p)).*(1-1./(1+uv(:,2)*(ru1(2,:).*ru1(3,:))).^repmat(Sv(:,2),1,p).*1./(1+uv(:,3)*ru1(4,:)).^repmat(Sv(:,3),1,p));
    %ft2=(1-1./(1+uv(:,2)*(ru2(2,:).*ru2(3,:))).^repmat(Sv(:,2),1,p).*1./(1+uv(:,3)*ru2(4,:)).^repmat(Sv(:,3),1,p));
    %ft1(100:200,[1,10,p])
    %ft2(100:200,[1,10,p])
    
    [select]=find(max(ft1')>.05 & max(ft1')<.85 );
elseif type1=='8' % oct4/sox2 activator and nanog activator
    ft1=(1-1./(1+uv(:,1)*(ru1(1,:).*ru1(2,:))).^repmat(Sv(:,1),1,p).*1./(1+uv(:,2)*ru1(3,:)).^repmat(Sv(:,2),1,p));
    %ft2=(1-1./(1+uv(:,1)*(ru2(1,:).*ru2(2,:))).^repmat(Sv(:,1),1,p).*1./(1+uv(:,2)*ru2(3,:)).^repmat(Sv(:,2),1,p));
     [select]=find(max(ft1')>.05 & max(ft1')<.85 );
elseif type1=='9' % GCNF repressor and oct4 nanog activator
    ft1=(1./(1+uv(:,1)*ru1(1,:)).^repmat(Sv(:,1),1,p)).*(1-1./(1+uv(:,2)*(ru1(2,:))).^repmat(Sv(:,2),1,p).*1./(1+uv(:,3)*ru1(3,:)).^repmat(Sv(:,3),1,p));
   % ft2=(1-1./(1+uv(:,2)*(ru2(2,:))).^repmat(Sv(:,2),1,p).*1./(1+uv(:,3)*ru2(3,:)).^repmat(Sv(:,3),1,p));
    %ft1(100:200,[1,10,p])
    %ft2(100:200,[1,10,p])
    
    [select]=find(max(ft1')>.05 & min(ft1')<.85 );

elseif type1=='0' % oct4/sox2 repressor and nanog repressor
    ft1=(1./(1+uv(:,1)*(ru1(1,:).*ru1(2,:))).^repmat(Sv(:,1),1,p).*1./(1+uv(:,2)*ru1(3,:)).^repmat(Sv(:,2),1,p));
    %ft2=(1./(1+uv(:,1)*(ru2(1,:).*ru2(2,:))).^repmat(Sv(:,1),1,p).*1./(1+uv(:,2)*ru2(3,:)).^repmat(Sv(:,2),1,p));
     [select]=find(max(ft1')>.05 & max(ft1')<.85 );    
     
elseif type1=='A' % GCNF Oct4 Nanog are all repressor
    ft1=(1./(1+uv(:,1)*ru1(1,:)).^repmat(Sv(:,1),1,p)).*(1./(1+uv(:,2)*(ru1(2,:))).^repmat(Sv(:,2),1,p).*1./(1+uv(:,3)*ru1(3,:)).^repmat(Sv(:,3),1,p));
    %ft2=(1./(1+uv(:,2)*(ru2(2,:))).^repmat(Sv(:,2),1,p).*1./(1+uv(:,3)*ru2(3,:)).^repmat(Sv(:,3),1,p));
    [select]=find(max(ft1')>.05 & max(ft1')<.85 );    
     
end
      p=size(ft1,2);
      if length(select)==0
          select=1;
      end
    ft1=ft1(select,:);
 
    uv=uv(select,:);
    Sv=Sv(select,:);
      n_p=length(select);
  if strcmp(type2,'T2')
        
       ft1= repmat(rm1,n_p,1).*ft1;
      
       
  end       
      
      
      
    mean_rt1=(rd1(2:p)+rd1(1:p-1))/2;
   
    mean_ft1=(ft1(:,2:p)+ft1(:,1:p-1))/2;
    
    int_rt1(1)=mean_rt1(1);
    int_rt2=[];
    clear int_ft1 int_ft2
    int_ft1(:,1)=mean_ft1(:,1);
    int_ft2=[];
  
    for s=2:p-1
        int_rt1(s)=sum(mean_rt1(1:s));
       
        int_ft1(:,s)=sum(mean_ft1(:,1:s)')';
       
    end
    
    
 end
 
 
