# Supplementary material for: Modeling miRNA-mRNA interactions: fitting chemical kinetics equations to microarray data
Source: BMC Syst Biol. 2014 Feb 18;8:19. doi: 10.1186/1752-0509-8-19 (PMC3937077; doi:10.1186/1752-0509-8-19)
Supplement: Additional file 2 — Codes-parameter algorithm. [file 1752-0509-8-19-S2.zip › codes-parameter algorithm/fix_u.m]

% fix values of u

function [uv,Sv,delta_p]=fix_u(pt,n_u,S,type1);
n_p=size(pt,1);

n_set=2;
% if n_set=1, pt=n_p by p
% if n_set=2, pt=n_p by 2p
n_pp=size(pt,2);
if n_u==1
    delta_p=.01;
    p=0.01:delta_p:.99;
elseif n_u==2 || (n_u==3 && (type1=='8' || type1=='0'))
    delta_p=.02;
    p=0.01:delta_p:.99;


elseif n_u>3 || (n_u==3 && (type1=='9' || type1=='A'))
    delta_p=.05;
    p=0.01:delta_p:.99;
else
    delta_p=0.05;
    p=0.01:delta_p:.99;

end
%count=0;

if n_p==1
    if n_set==1
    v=(1-p)./p./mean(pt);
    [x1,x2]=ndgrid(v,S);
    uv=x1(:);Sv=x2(:);
    elseif n_set==2
        v1=(1-p)./p./mean(pt(1:n_pp));
        %v2=(1-p)./p./mean(pt(n_pp/2+1:n_pp));
        [x1,x2]=ndgrid(v1,S);
        uv(:,1)=x1(:);
        %uv(:,2)=x2(:);
        Sv=x2(:);
    end
elseif n_p==2 
    v1=(1-p)./p./mean(pt(1,:));
    v2=(1-p)./p./mean(pt(2,:));
    [x1,x2,x3,x4]=ndgrid(v1,v2,S(:,1),S(:,2));
    uv(:,1)=x1(:);
    uv(:,2)=x2(:);
    Sv(:,1)=x3(:);
    Sv(:,2)=x4(:);
elseif n_p==3 && (type1=='8'|| type1=='0')
    v1=(1-p)./p./mean(pt(1,:).*pt(2,:));
    v2=(1-p)./p./mean(pt(3,:));
    [x1,x2,x3,x4]=ndgrid(v1,v2,S(:,1),S(:,2));
    uv(:,1)=x1(:);
    uv(:,2)=x2(:);
  
    Sv(:,1)=x3(:);
    Sv(:,2)=x4(:);

elseif n_p==4
    v1=(1-p)./p./mean(pt(1,:));
    v2=(1-p)./p./mean(pt(2,:).*pt(3,:));
    v3=(1-p)./p./mean(pt(4,:));
    [x1,x2,x3,x4,x5,x6]=ndgrid(v1,v2,v3,S(:,1),S(:,2),S(:,3));
    uv(:,1)=x1(:);
    uv(:,2)=x2(:);
    uv(:,3)=x3(:);
    Sv(:,1)=x4(:);
    Sv(:,2)=x5(:);
    Sv(:,3)=x6(:);
    else%if n_p==3% && (type1=='9' || type1=='A')
    v1=(1-p)./p./mean(pt(1,:));
    v2=(1-p)./p./mean(pt(2,:));
    v3=(1-p)./p./mean(pt(3,:));
    [x1,x2,x3,x4,x5,x6]=ndgrid(v1,v2,v3,S(:,1),S(:,2),S(:,3));
    uv(:,1)=x1(:);
    uv(:,2)=x2(:);
    uv(:,3)=x3(:);
    Sv(:,1)=x4(:);
    Sv(:,2)=x5(:);
    Sv(:,3)=x6(:);
end
    
