# Supplementary material for: Modeling miRNA-mRNA interactions: fitting chemical kinetics equations to microarray data
Source: BMC Syst Biol. 2014 Feb 18;8:19. doi: 10.1186/1752-0509-8-19 (PMC3937077; doi:10.1186/1752-0509-8-19)
Supplement: Additional file 2 — Codes-parameter algorithm. [file 1752-0509-8-19-S2.zip › codes-parameter algorithm/linear_prog1set.m]

function [beta,r]=linear_prog1set(type1,type2,y,int_rt1,int_ft1,int_Qr1,search);
iter=1000;
n_mi=size(int_Qr1,1);

    xt=[-int_rt1]';
 ft=[int_ft1(search,:)]';
 Qr=[-int_Qr1]';

if strcmp(type2,'T1')
C=[xt,ft,Qr];
n=size(xt,1);
d=y;
e1=ones(n,1);
A=[C,-e1;-C,-e1];
b=[d;-d];

 f=[zeros(1,3),1]';
 options = optimset('Display','off','Diagnostics','off','MaxIter',iter);
 beta = linprog(f,A,b,[],[],[0;0;0;0],[],[],options);
 
 if size(beta,1)==0
     beta=[0,0,0,10000]';
 end
 r=C*beta(1:3,1)-y;

 
elseif sum(type2=='T2')==2 || sum(type2=='T3')==2
 C=[xt,ft];
n=size(xt,1);
d=y;
e1=ones(n,1);
A=[C,-e1;-C,-e1];
b=[d;-d];
 f=[zeros(1,2),1]';
 options = optimset('Display','off','Diagnostics','off','MaxIter',iter);
 beta = linprog(f,A,b,[],[],[0;0;0],[],[],options);
if length(beta)==0
    beta=[0;0;10000];
end
% r=beta(3);
  r=C*beta(1:2,1)-y;
  
elseif strcmp(type2,'T4')
     C=[-int_bt1, zeros(18,1),int_ft1;zeros(18,1), -int_bt2, int_ft2]';
n=size(xt,1);
d=y;
e1=ones(n,1);
A=[C,-e1;-C,-e1];
b=[d;-d];
 f=[zeros(1,3),1]';
 options = optimset('Display','off','Diagnostics','off','MaxIter',iter);
 beta = linprog(f,A,b,[],[],[0;0;0],[],[],options);
 
if length(beta)==0
    beta=[0;0;0;10000];
end
% r=beta(3);
  r=C*beta(1:3,1)-y;
end
   
    
