# Supplementary material for: Modeling miRNA-mRNA interactions: fitting chemical kinetics equations to microarray data
Source: BMC Syst Biol. 2014 Feb 18;8:19. doi: 10.1186/1752-0509-8-19 (PMC3937077; doi:10.1186/1752-0509-8-19)
Supplement: Additional file 2 — Codes-parameter algorithm. [file 1752-0509-8-19-S2.zip › codes-parameter algorithm/readme.txt]

regress_search1set.m is the main function.


%% initial values:
% S = number of binding sites,
% if there are 2 upstream factors in the cis-regulation function, 
% then S can be a vector like [n1,n2], where n1= number of binding sites for
% 1st upstream factor; n2=number of binding sites for 2nd upstream factor
%%%%
% type1 = '1' : one repressor  
% type1 = '2' : one activator
% type1 = '3' : two activators
% type1 = '4' : two repressors
% type1 = ... please refer to the file 'compute_ft1set.m'
%%%%
% type2 = 'T1' : transcription motif
% type2 = 'T2' : translation motif
%%%
% rd=expression levels of downstream factor of the motif. For TD motif,
% downstream factor is a mRNA; for TI motif, it is a protein.
%%%%
% ru=expression levels of transcription factors of the TD motif, if there
% are transcription factors U1 and U2 with expression levels u1(t) and
% u2(t) respectively, t=1,...,p. Then 
% ru = [u1(1),...,u1(p); u2(1),...,u2(p)]; Similarly, if there are k
% transcription factors, then ru is a k*p matrix.
%%%%
% for TI motif, set ru=[].
%%%%
% rt_mi=expression levels of miRNAs. If there are k miRNAs: M1,..., Mk with
% expression levels m1(t),...., mk(t), t=1,...,p.
% Then rt_mi=[m1(1),...,m1(p); ...; mk(1),...,mk(p)], a k*p matrix.
%%%%
% rt_m = expression levels of mRNA for the motif.
% In TD motif, rt_m=rd; 
% In TI motif, rt_m= expression levels of the mRNA producing the downstream
% protein.


[model]=regress_search1set(rd,ru,rt_mi,rt_m,S,type1,type2);
