# Supplementary material for: Modeling miRNA-mRNA interactions: fitting chemical kinetics equations to microarray data
Source: BMC Syst Biol. 2014 Feb 18;8:19. doi: 10.1186/1752-0509-8-19 (PMC3937077; doi:10.1186/1752-0509-8-19)
Supplement: Additional file 2 — Codes-parameter algorithm. [file 1752-0509-8-19-S2.zip › codes-parameter algorithm/regress_search1set.m]

%% initial values:
% S = number of binding sites, S can be a vector like [1,2,3,4,5]
% type1 = '1' : one repressor  
% type1 = '2' : one activator
% type1 = '3' : two activators
% type1 = '4' : two repressors
% type1 = ... please refer to the file 'compute_ft1set.m'
% type2 = 'T1' : transcription achitechture
% type2 = 'T2' : translation achitechture

function [model]=regress_search1set(rd,ru,rt_mi,rt_m,S,type1,type2);
t = cputime; 
%%
stop=1;

quality=0;

n_mi=size(rt_mi,1);
rd1=rd;

p=size(rd1,2);
rm1=rt_m;

%
%%


  if strcmp(type2,'T1') || strcmp(type2,'T3')
        ru1=ru;
        
    elseif strcmp(type2,'T2')
        ru1=rt_mi;
        
    end
    
    n_u=size(ru1,1);
   
%% 
    
     [uv,Sv,delta_p]=fix_u(ru1,n_u,S,type1);
    
    %
    %% compute f(t)
    
    [ft1,int_ft1,int_rt1,uv,Sv,select]=compute_ft1set(type1,type2,rd1,ru1,rm1,uv,Sv);
    
    
        n_p=size(ft1,1);
        
    %% compute integral of Qr in case type2='T1' and one miRNA
    if strcmp(type2,'T1')
        Qt1=rt_mi;
    
        Qr1=Qt1.*repmat(rd1,n_mi,1);
       
        int_Qr1(1)=1/2*(Qr1(:,1)+Qr1(:,2));
       
        for i=2:p-1
           int_Qr1(:,i)=int_Qr1(:,i-1)+ 1/2*(Qr1(:,i)+Qr1(:,i+1));
          
           
        end
    elseif strcmp(type2,'T2') || strcmp(type2,'T3')
        Qt1=[];
        
        int_Qr1=[];
        
        
    end
  %% minimize the error
  
    y1=rd1(2:p)-rd1(1);
    
    y=[y1]';
    y0=[repmat(rd1(1),p-1,1)];
 
    for search=1:n_p
      [beta,r]=linear_prog1set(type1,type2,y,int_rt1,int_ft1,int_Qr1,search);
     est_rns(search,:)=[rd1(1);rd1(1)+r+y]';
    %% compute the relative error
   
    [err(search)]=compute_error1set(y1,y0,r,p);
          %%
          resid(search)=max(abs(r));
          ks(search,1)=beta(2);
          bs(search,1)=beta(1);
          us(search,:)=uv(search,:);
          if type2=='T1'
              vs(search,1)=beta(3);
          else
              vs=[];
          end
          Ss(search,:)=Sv(search,:);
          rate1=mean(ft1(search,:)*beta(2)./(beta(1)*rd1+ft1(search,:)*beta(2)));
         % err_all(search)=min([err(search),err_b(search)]);
          if  rate1>.05 && sum(beta>0)>=2 && (err(search)<.08) 
              quality=1;
              break;
          else
              quality=0;
          end
          if search>99 && rate1>.05 && (err(search)<.1)
              quality=1;
              break;
          
          end
    
    %%
    %%
    end

%% 

      [min_err,IX]=min(err);
      b=bs(IX,1);
      k=ks(IX,1);
      u=us(IX,:);
      
      S=Ss(IX,:);
      if type2=='T1'
      v=vs(IX,:);
      else
          v=[];
      end
      

      if strcmp(type2,'T1')
         est_dr1=-b*rd1+k*ft1(IX,:)-v*Qr1;
         
         est_rn1=[rd1(1),-b*int_rt1+ k*int_ft1(IX,:)-v*int_Qr1+rd1(1)];
         
      vqr1=v*Qr1;
       
      else
      est_dr1=-b*rd1+ k*ft1(IX,:);
      
      est_rn1=[rd1(1),-b*int_rt1+ k*int_ft1(IX,:)+rd1(1)];
     
      vqr1=[];
      end   
 %    den=rd1;
     
  %   yy1=(max(y1)-min(y1))*.15;
   %  if min(rd1)<yy1
   % [ix]=find(rd1<yy1);
   % den(ix)=repmat(yy1,1,length(ix));
   %  end
    
   %   err1= max( abs(est_rn1-rd1)./den);
      
   %   err3=max(abs(est_rns(IX,:)-rd1)./den);
      ERR=min_err;
      data0={ft1(IX,:);int_ft1(IX,:);int_rt1;int_Qr1;ru1};
    
         model.parameters_bn=b;
         model.parameters_Sj=S;
         model.parameters_Si=[];
         model.parameters_k=k;
         model.ft=ft1(IX,:);
         model.kft=k*model.ft;
         model.brt=-b*rd1;
         model.vqr=vqr1;
         model.parameters_uj=u;
         model.parameters_ui=[];
         model.repressor=[];
         model.activator=[];

         model.est_dr=est_dr1;
         model.est_rn=est_rn1;
         model.error=[min_err];
         
        
         
   
    


  
e=cputime-t
